# Supplementary material for: Insights on the Emergence of Mycobacterium tuberculosis from the Analysis of Mycobacterium kansasii
Source: Genome Biol Evol. 2015 Feb 25;7(3):856–70. doi: 10.1093/gbe/evv035 (PMC5322544; doi:10.1093/gbe/evv035)
Supplement: Supplementary Data [file supp_evv035_M.kansasii_supplemental.xlsx]

## Sheet: Legend
Supplemental Material
Supplemental Table 1: Differences in proprotions of genes in each subsystem assessed using two-sample Z-test (two-tailed). p < 0.019 is considered statistically significant.Yellow: M. tuberculosis has significantly higher proportion; green, NTM has significantly higher proportion.
Supplemental Table 2: Gene conserved in mycobacteria and lost in M. tuberculosis. M. marinum annotation was used. M. canettii proteins with > 80 % coverage and identity are considered present.
Supplemental Table 3: Comparing M. kansasii CFU in mouse lungs 1 and 24 hours after aerosol infection. 6 animals were used for each time point.
Supplemental Figure 1: Genome comparisons between M. marinum, M. kansasii, and M. tuberculosis/M. canetti.
Supplemental Figure 2: The proportion of genes in each subsystem in M. tuberculosis, M. canettii, M. kansasii, and the average value of slow-growing (M. marinum, M. avium 104, M. avium subsp. paratuberculosis, M. intracellulare), and rapid-growing (M. abscessus, M. vanbaalenii, M. gilvum, M. smegmatis) mycobacterial species. Asterisks indicate the results of the statistical tests comparing M. tub…
Supplemental Figure 3: Schematic illustration of the organization of ESX-2 -5 and orthologous genes in M. kansasii. Each gene is colour-coded according to the degree of protein similarity when aligning M. kansasii amino acid sequence to that of M. tuberculosis. M. kansasii genes that are orthologous to M. tuberculosis ESX genes but not organized in a gene cluster are boxed. Genes encoded by pMK12…

## Sheet: Supplemental Table 1
	M. tuberculosis	M. kansasii		M. marinum		M. avium 104		MAP K-10		M. abscessus		M. intracellulare		M. vanbaalenii		M. gilvum		M. smegmatis
Total genes	4317	5888	p value	5772	p value	5267	p value	4586	p value	5014	p value	5220		6234		5407		6756
Cofactors, Vitamins, Prosthetic Groups, Pigments	0.0713458	0.0570652	0.0033	0.0642758	0.1588	0.0662616	0.3254	0.0660706	0.3227	0.063223	0.1185	0.0672414	0.4318	0.0633622	0.1051	0.0632513	0.1119	0.0620189	0.0539
Cell Wall and Capsule	0.0178365	0.0151155	0.2864	0.0133403	0.0678	0.0146193	0.2147	0.0172263	0.8291	0.0127643	0.0437	0.0159004	0.4719	0.0155598	0.361	0.0146107	0.2118	0.0149497	0.236
Virulence, Disease and Defense	0.0243224	0.0208899	0.2366	0.0370755	0.0003	0.0271502	0.39	0.0303096	0.083	0.0199442	0.1479	0.0268199	0.4422	0.0295156	0.1075	0.0266321	0.4754	0.0171699	0.0082
Potassium metabolism	0.00324299	0.00339674	0.9302	0.0031185	0.9293	0.00284792	0.7208	0.00327082	1	0.00299162	0.7929	0.00306513	0.861	0.0030478	0.8554	0.00277418	0.6499	0.00192422	0.1733
Miscellaneous	0.00718091	0.0078125	0.6856	0.00623701	0.5803	0.011012	0.0471	0.00806803	0.6242	0.0101715	0.12	0.00842912	0.4729	0.00978505	0.1559	0.0114666	0.0298	0.0100651	0.1124
Phages, Prophages, Transposable elements, Plasmids	0.00138985	0.00101902	0.6554	0.002079	0.3985	0.00132903	1	0.000654165	0.2813	0.00418827	0.0108	0.000191571	0.0214	0.000802053	0.4254	0.00110967	0.7761	0.000888099	0.4157
Membrane Transport	0.00996062	0.00611413	0.6554	0.00779626	0.2375	0.00816404	0.3508	0.00981247	0.9619	0.0101715	0.9229	0.00632184	0.0485	0.0202117	<0.0001	0.0164601	0.0058	0.0171699	0.0019
Iron acquisition and metabolism	0.000463285	0.000339674	0.7873	0.0003465	0.7883	0.000949307	0.3483	0.00109027	0.2878	0.00199442	0.0374	0.000957854	0.3489	0.00176452	0.0546	0.00295913	0.0038	0.00236827	0.0135
RNA Metabolism	0.0222377	0.016644	0.0405	0.0178448	0.1154	0.0115815	<0.0001	0.0150458	0.0117	0.0157559	0.0209	0.0181992	0.1541	0.0197305	0.3754	0.0207139	0.6113	0.017466	0.0731
Nucleosides and Nucleotides	0.0192263	0.0151155	0.1117	0.0178448	0.6047	0.0153788	0.1424	0.0176625	0.5743	0.0213402	0.4736	0.0164751	0.3015	0.0186076	0.8237	0.0173849	0.4855	0.0213144	0.4467
Protein Metabolism	0.0567524	0.0467052	0.0232	0.0556133	0.8122	0.0461363	0.0188	0.0521151	0.3386	0.0482649	0.0655	0.0475096	0.0433	0.0437921	0.0024	0.0499353	0.1367	0.0451451	0.0061
Cell Division and Cell Cycle	0.00579106	0.00407609	0.2157	0.004851	0.5334	0.00455667	0.4092	0.00545137	0.8489	0.00538492	0.7942	0.00478927	0.4972	0.00433109	0.3099	0.00462364	0.4488	0.00384843	0.147
Motility and Chemotaxis	0.000463285	0.000509511	0.8155	0.0003465	0.7883	0.000569584	0.8193	0.000654165	0.674	0.000199442	0.5732	0.00114943	0.2238	0	0.1143	0	0.1414	0.00103612	0.2657
Regulation and Cell signaling	0.0247857	0.00883152	<0.0001	0.0126473	<0.0001	0.00968293	<0.0001	0.0111208	<0.0001	0.0115676	<0.0001	0.0111111	<0.0001	0.00962464	<0.0001	0.00980211	<0.0001	0.0103612	<0.0001
Secondary Metabolism	0.000463285	0.00101902	0.2728	0.00259875	0.0091	0.00265806	0.0075	0.00174444	0.0607	0.00119665	0.226	0.00153257	0.091	0.0030478	0.0028	0.000739782	0.5369	0.00251628	0.0085
DNA Metabolism	0.0247857	0.0169837	0.0057	0.0161123	0.0021	0.0197456	0.0965	0.0211513	0.2559	0.0165536	0.0051	0.0176245	0.0156	0.0170035	0.0056	0.0199741	0.1091	0.0152457	0.0003
Fatty Acids, Lipids, and Isoprenoids	0.0525828	0.0494226	0.4807	0.0649688	0.0092	0.0710082	0.0002	0.0632359	0.0309	0.0480654	0.3204	0.0720307	<0.0001	0.0572666	0.2989	0.0571481	0.3231	0.0578745	0.2357
Nitrogen Metabolism	0.0060227	0.00798234	0.2586	0.00502426	0.4988	0.00569584	0.7972	0.00654165	0.7649	0.00518548	0.5584	0.00632184	0.8522	0.00689766	0.6144	0.00795265	0.2661	0.0062167	0.8953
Dormancy and Sporulation	0.000463285	0.000339674	0.7873	0.000693001	0.6611	0.000569584	0.8193	0.000654165	0.674	0.000398883	0.7957	0.000574713	0.8196	0.000641643	0.6572	0.000554836	0.8184	0.00044405	1
Respiration	0.0250174	0.0300611	0.1296	0.0303188	0.1106	0.0252516	0.9504	0.0259485	0.7876	0.0229358	0.5076	0.0235632	0.635	0.0261469	0.7253	0.0275569	0.4448	0.0330077	0.0159
Stress Response	0.0196896	0.0202106	0.8304	0.020097	0.8866	0.023353	0.2154	0.0261666	0.0407	0.0251296	0.0744	0.0233716	0.2163	0.0224575	0.3269	0.0260773	0.0371	0.0232386	0.2058
Metabolism and Aromatic Compounds	0.00231642	0.00849185	<0.0001	0.00779626	0.0002	0.00797418	0.0002	0.00610554	0.0059	0.0139609	<0.0001	0.00804598	0.0002	0.0166827	<0.0001	0.013686	<0.0001	0.0140616	<0.0001
Amino Acids and Derivatives	0.082928	0.071841	0.0371	0.0779626	0.3598	0.0854376	0.6611	0.0852595	0.6959	0.101516	0.002	0.0869732	0.4859	0.0917549	0.1169	0.0800814	0.6031	0.107164	<0.0001
Sulfur Metabolism	0.00694927	0.00764266	0.6816	0.00831601	0.426	0.0129106	0.0036	0.0130833	0.0039	0.0123654	0.0083	0.0113027	0.0259	0.00962464	0.1373	0.00924727	0.2109	0.0149497	0.0001
Phosphorus Metabolism	0.0113505	0.00798234	0.0777	0.00814276	0.1006	0.00892349	0.2396	0.00981247	0.4883	0.00977264	0.4484	0.0101533	0.5697	0.00818094	0.0941	0.00647309	0.0092	0.00666075	0.0083
Carbohydrates	0.0752838	0.0648777	0.0408	0.0670478	0.1114	0.0803114	0.3543	0.0728304	0.6654	0.0570403	0.0004	0.0854406	0.0688	0.0813282	0.2529	0.0808212	0.3071	0.10376	<0.0001
Not in Subsystem	0.427148	0.509511	<0.0001	0.447505	0.0401	0.435922	0.3869	0.428914	0.8638	0.457918	0.0028	0.424904	0.8288	0.418832	0.396	0.427964	0.9369	0.389136	<0.0001
Toxin-Antitoxin	0.0138985	0.00101902	<0.0001	0.000519751	0	0.000949307	<0.0001	0.00087222	<0.0001	0.000398883	<0.0001	0.000766284	<0.0001	0.00128329	<0.0001	0.000739782	<0.0001	0.000592066	0

## Sheet: Supplemental Table 2
Query_name	R. equi	M. abscessus	M. gilvum	M. intracellulare	M. sp. JLS	M. vanbaalenii	M. smegmatis	M. sp. KMS	M. sp. MCS	M. leprae	M. avium 104	M. avium avium	M. avium paratuberculosis	M. ulcerans	M. kansasii	M. tuberculosis	M. canettii	productName
MMAR_0039	0.56	0.54	0.73	0.86	0.74	0.72	0.73	0.74	0.74	0	0.87	0.87	0.87	0.97	0.9	0		hypothetical protein MMAR_0039
MMAR_0040	0.69	0.7	0.75	0.85	0.72	0.79	0.77	0.72	0.72	0	0.82	0.82	0.82	0.97	0.87	0.48		hypothetical protein MMAR_0040
MMAR_0058	0.68	0.73	0.79	0.9	0.79	0.79	0.86	0.79	0.79	0.51	0.88	0.88	0.88	0.98	0.92	0.53		short-chain type oxidoreductase
MMAR_0060	0.83	0.66	0.88	0.89	0.88	0.89	0.84	0.88	0.88	0.56	0.88	0.88	0.88	0.92	0.93	0.57		glutamine ABC transporter, ATP-binding protein
MMAR_0061	0.75	0.43	0.83	0.86	0.85	0.84	0.83	0.85	0.85	0.55	0.87	0.87	0.87	0.96	0.92	0		ABC transporter permease protein GlnQ
MMAR_0137	0.76	0.86	0.87	0.92	0	0.88	0	0	0	0	0.92	0.9	0.92	0.98	0.9	0		hypothetical protein MMAR_0137
MMAR_0149	0.66	0.53	0.92	0.95	0.9	0.93	0.95	0.9	0.9	0.52	0.95	0.95	0.95	0.99	0.95	0.52		acyl-CoA dehydrogenase FadE25_2
MMAR_0150	0	0.44	0	0.9	0	0	0.88	0	0	0	0.91	0.91	0.76	0.99	0.93	0		TetR family transcriptional regulator
MMAR_0151	0.46	0.59	0.47	0.83	0.47	0.45	0.72	0.47	0.47	0.46	0.81	0.81	0.81	0.98	0.83	0.44		enhanced intracellular survival protein Eis1
MMAR_0154	0.84	0.85	0.79	0.94	0.79	0.79	0.94	0.79	0.79	0.6	0.94	0.94	0.94	0.99	0.79	0.59		coenzyme F420-dependent oxidoreductase
MMAR_0217	0	0	0	0.58	0	0	0.48	0	0	0.46	0.78	0.78	0.77	0.78	0.88	0.58		lipoprotein
MMAR_0227	0	0	0	0.62	0	0	0.5	0	0	0.48	0.74	0.75	0.73	0.98	0.75	0.58		lipoprotein LpqP_1
MMAR_0228	0.44	0	0.5	0.52	0.51	0.53	0	0.51	0.51	0	0.84	0.85	0.85	0.98	0.87	0		hypothetical protein MMAR_0228
MMAR_0250	0	0	0	0.8	0	0	0	0	0	0	0.82	0.82	0.82	1	0.81	0		hypothetical protein MMAR_0250
MMAR_0296	0.55	0.56	0.57	0.83	0.59	0.56	0.57	0.59	0.59	0.55	0.83	0.82	0.82	0.99	0.88	0.57		long-chain-fatty-acid--CoA ligase FadD12_2
MMAR_0301	0	0	0	0.77	0	0	0	0	0	0	0.77	0.77	0.77	0.99	0.78	0		hypothetical protein MMAR_0301
MMAR_0302	0.52	0.49	0.85	0.87	0.87	0.86	0.86	0.87	0.87	0.48	0.87	0.87	0.87	0.96	0.89	0.49		short-chain type dehydrogenase/reductase
MMAR_0303	0.54	0.43	0.74	0.76	0.77	0.76	0.78	0.78	0.78	0.46	0.77	0.77	0.76	0.98	0.82	0.44		acyl-CoA synthetase
MMAR_0304	0.43	0	0.84	0.82	0.85	0.83	0.84	0.85	0.85	0	0.82	0.82	0.82	1	0.89	0.41		GntR family transcriptional regulator
MMAR_0305	0.49	0	0.79	0.8	0.79	0.8	0.79	0.79	0.79	0	0.79	0.79	0.79	0.99	0.82	0		hypothetical protein MMAR_0305
MMAR_0306	0.53	0.47	0.78	0.84	0.8	0.81	0.83	0.8	0.8	0.44	0.83	0.82	0.82	0.87	0.91	0.51		short-chain type dehydrogenase/reductase
MMAR_0307	0.44	0.44	0.81	0.83	0.82	0.82	0.82	0.82	0.82	0	0.83	0.83	0.83	0.98	0.93	0.47		dioxygenase
MMAR_0309	0.47	0.47	0.81	0.89	0.81	0.83	0.87	0.81	0.81	0.44	0.89	0.88	0.89	0.98	0.91	0.44		monoxygenase
MMAR_0310	0.57	0.6	0.82	0.84	0.82	0.79	0.81	0.82	0.82	0.42	0.84	0.84	0.85	0.99	0.87	0.59		short-chain type dehydrogenase/reductase
MMAR_0311	0.48	0.48	0.9	0.9	0.87	0.9	0.87	0.88	0.88	0.45	0.89	0.89	0.85	0.99	0.89	0.47		hypothetical protein MMAR_0311
MMAR_0313	0	0.67	0	0.83	0	0	0.69	0	0	0.55	0.83	0.84	0.84	0.99	0.88	0		O-methyltransferase
MMAR_0315	0.42	0.77	0.39	0.87	0.4	0	0.39	0.4	0.4	0.8	0.87	0.87	0.87	0.99	0.88	0.39		divalent cation-transport integral membrane protein
MMAR_0334	0.62	0.62	0.85	0.92	0.86	0.88	0.86	0.86	0.86	0	0.92	0.92	0.91	0.99	0.95	0		TetR family transcriptional regulator
MMAR_0335	0.6	0.58	0.73	0.83	0.79	0.71	0.74	0.79	0.79	0	0.86	0.87	0.87	0.99	0.85	0.48		flavodoxin oxidoreductase
MMAR_0339	0	0	0.85	0.88	0.55	0.85	0	0.55	0.55	0	0.9	0.9	0.9	0.98	0.87	0		hypothetical protein MMAR_0339
MMAR_0341	0.47	0.48	0.8	0.9	0.61	0.79	0.46	0.61	0.61	0	0.89	0.89	0.88	0.98	0.9	0.44		hypothetical protein MMAR_0341
MMAR_0344	0.81	0	0	0.92	0	0	0	0	0	0	0.94	0.94	0.94	1	0.95	0		hypothetical protein MMAR_0344
MMAR_0354	0.75	0.83	0.85	0.87	0.85	0.87	0.87	0.85	0.85	0.43	0.86	0.86	0.86	0.96	0.89	0.48		hypothetical protein MMAR_0354
MMAR_0385	0.59	0.53	0.59	0.81	0.51	0.61	0.58	0.51	0.51	0	0.76	0.73	0.74	0.98	0.85	0		hypothetical protein MMAR_0385
MMAR_0389	0	0	0.86	0.88	0.88	0.88	0.89	0.88	0.88	0	0.88	0.88	0.88	0.98	0.95	0		putative regulatory protein
MMAR_0392	0.42	0.41	0.85	0.89	0.87	0.85	0.84	0.87	0.87	0	0.9	0.89	0.89	0.97	0.94	0		hypothetical protein MMAR_0392
MMAR_0393	0.5	0.47	0.83	0.88	0.84	0.82	0.85	0.84	0.84	0.41	0.87	0.88	0.88	0.99	0.9	0.45		hypothetical protein MMAR_0393
MMAR_0394	0.44	0.51	0.73	0.81	0.69	0.78	0.77	0.7	0.7	0	0.81	0.81	0.81	0.98	0.84	0.42		hypothetical protein MMAR_0394
MMAR_0396	0.51	0.48	0.81	0.88	0.86	0.82	0.48	0.86	0.86	0.51	0.88	0.88	0.87	0.98	0.9	0.45		acyl-CoA transferase
MMAR_0453	0.47	0.49	0.8	0.83	0.84	0.78	0.83	0.83	0.83	0.77	0.82	0.82	0.82	0.97	0.83	0.49		enoyl-CoA hydratase, EchA8_4
MMAR_0459	0	0.34	0.69	0.8	0.71	0.71	0.68	0.7	0.7	0.46	0.8	0.8	0.8	0.97	0.82	0.41		hypothetical protein MMAR_0459
MMAR_0466	0.5	0.45	0.82	0.87	0.82	0.82	0.83	0.82	0.82	0.43	0.85	0.85	0.85	0.98	0.91	0.46		long-chain-fatty-acid-CoA ligase
MMAR_0467	0	0	0.81	0.93	0.8	0.83	0.82	0.77	0.77	0	0.91	0.91	0.9	1	0.92	0		hypothetical protein MMAR_0467
MMAR_0470	0.44	0.51	0.58	0.79	0.77	0.55	0.55	0.8	0.8	0	0.84	0.84	0.86	0.99	0.87	0.56		transcriptional regulatory protein
MMAR_0501	0.42	0	0.43	0.84	0.39	0.74	0.46	0.39	0.39	0.59	0.84	0.84	0.84	0.98	0.88	0.41		transmembrane protein
MMAR_0509	0	0.8	0.86	0.88	0.8	0.82	0.82	0.8	0.8	0	0.86	0.86	0.86	1	0.88	0		hypothetical protein MMAR_0509
MMAR_0535	0	0.74	0	0.81	0	0	0	0	0	0.7	0.82	0.84	0.81	0.97	0.93	0		hypothetical protein MMAR_0535
MMAR_0566	0.58	0.42	0.91	0.95	0.89	0.91	0.39	0.89	0.89	0.4	0.94	0.94	0.94	0.99	0.96	0.41		hypothetical protein MMAR_0566
MMAR_0643	0.38	0	0.73	0.81	0.73	0.74	0.7	0.73	0.73	0	0.79	0.79	0.79	0.98	0.83	0		hypothetical protein MMAR_0643
MMAR_0648	0.8	0.79	0.82	0.9	0.82	0.84	0.82	0.81	0.81	0.53	0.88	0.88	0.89	0.98	0.91	0.59		ketoacyl reductase
MMAR_0677	0.7	0.52	0.85	0.86	0.86	0.84	0.83	0.86	0.86	0.8	0.86	0.86	0.86	1	0.88	0		efflux membrane protein
MMAR_0701	0.53	0.64	0.62	0.79	0.56	0.47	0.64	0.57	0.57	0	0.79	0.79	0.78	0.95	0.87	0		oxidoreductase
MMAR_0702	0.76	0.72	0.82	0.82	0.46	0.46	0.79	0.46	0.46	0	0.81	0.81	0.81	0.98	0.92	0		monooxygenase-like hypothetical protein
MMAR_0703	0.8	0.83	0.58	0.86	0.5	0.53	0.74	0.5	0.5	0	0.86	0.86	0.86	0.92	0.93	0		FMNH2-utilizing oxygenase
MMAR_0721	0.45	0.68	0.76	0.79	0.72	0.74	0.76	0.72	0.72	0.65	0.8	0.8	0.79	0.99	0.85	0		hydrolase
MMAR_0724	0	0	0.78	0.87	0	0.75	0	0	0	0	0.86	0.89	0.85	0.99	0.95	0		hypothetical protein MMAR_0724
MMAR_0727	0.55	0.64	0.69	0.81	0.68	0.68	0.7	0.68	0.68	0	0.8	0.79	0.8	0.99	0.85	0.57		lipoprotein aminopeptidase LpqL_1
MMAR_0758	0	0.74	0.81	0.84	0.82	0.83	0.75	0.82	0.82	0	0.83	0.83	0.83	1	0.89	0		hypothetical protein MMAR_0758
MMAR_0762	0.43	0.4	0.84	0.92	0.86	0.85	0.85	0.86	0.86	0.46	0.92	0.92	0.92	0.99	0.93	0.43		D-amino acid aminohydrolase
MMAR_0764	0	0.6	0.7	0.77	0.69	0.72	0.67	0.69	0.69	0	0.73	0.71	0.73	0.98	0.82	0		hypothetical protein MMAR_0764
MMAR_0857	0.74	0.43	0.52	0.72	0.73	0.52	0.72	0.73	0.73	0.44	0.83	0.83	0.83	0.99	0.86	0.48		transmembrane acyltransferase
MMAR_0863	0.42	0.46	0.43	0.9	0.43	0.43	0.45	0.42	0.42	0	0.87	0.87	0.86	0.96	0.89	0.4		ketopantoate reductase, ApbA
MMAR_0864	0	0	0	0.83	0	0	0.44	0	0	0	0.82	0.83	0.82	0.91	0.87	0		mandelate racemase
MMAR_0928	0.56	0.54	0.9	0.92	0.91	0.9	0.91	0.91	0.91	0.45	0.91	0.91	0.9	0.95	0.94	0.55		cytochrome P450 189A6 Cyp189A6
MMAR_0929	0	0	0.79	0.74	0.8	0.82	0.81	0.8	0.8	0	0.75	0.75	0.75	0.99	0.76	0		TetR family transcriptional regulator
MMAR_0960	0	0.7	0.66	0.89	0.85	0.84	0.67	0.86	0.86	0.77	0.9	0.9	0.9	1	0.92	0		cyanate lyase, CynS
MMAR_0975	0.69	0.87	0	0.9	0.56	0.85	0.83	0.56	0.56	0.47	0.88	0.88	0.88	1	0.9	0		RNA polymerase sigma factor
MMAR_0976	0.65	0.74	0	0.8	0	0.75	0.75	0	0	0.54	0.79	0.79	0.8	0.98	0.84	0		hypothetical protein MMAR_0976
MMAR_1055	0.46	0.82	0.43	0.86	0.84	0.44	0.82	0.83	0.83	0	0.87	0.87	0.87	0.99	0.89	0.43		flavin-dependent oxidoreductase
MMAR_1111	0.83	0.81	0.86	0.92	0.88	0.87	0.87	0.87	0.87	0.57	0.91	0.91	0.91	0.99	0.9	0.59		coenzyme F420-dependent oxidoreductase
MMAR_1120	0.64	0.69	0.82	0.87	0.81	0.82	0.78	0.81	0.81	0.68	0.87	0.87	0.87	0.99	0.94	0.43		hydrolase
MMAR_1263	0	0	0.81	0.87	0.77	0.81	0.77	0.77	0.77	0	0.86	0.87	0.77	0.99	0.9	0.41		hypothetical protein MMAR_1263
MMAR_1264	0.44	0.43	0.77	0.8	0.79	0.76	0.79	0.79	0.79	0.42	0.78	0.78	0.78	0.99	0.87	0.48		two-component system membrane associated sensor kinase
MMAR_1265	0	0	0.91	0.92	0.9	0.89	0.92	0.9	0.9	0	0.92	0.92	0.92	0.99	0.93	0		two-component transcriptional regulator
MMAR_1278	0.72	0.77	0.76	0.81	0.77	0.74	0.78	0.77	0.77	0.73	0.84	0.83	0.84	0.99	0.84	0		hypothetical protein MMAR_1278
MMAR_1318	0.68	0.6	0.86	0.9	0.86	0.86	0.82	0.86	0.86	0	0.92	0.92	0.92	1	0.94	0.53		transcriptional regulatory protein
MMAR_1395	0.43	0.44	0.46	0.88	0.49	0.47	0.47	0.5	0.5	0	0.79	0.88	0.83	0.98	0.9	0.42		short-chain type dehydrogenase/reductase
MMAR_1444	0	0.8	0	0.74	0	0	0.73	0	0	0	0.73	0.73	0.75	0.74	0.75	0		TetR family transcriptional regulator
MMAR_1487	0.5	0.52	0.48	0.75	0.49	0.5	0.62	0.49	0.49	0	0.77	0.78	0.78	0.98	0.8	0		hypothetical protein MMAR_1487
MMAR_1488	0	0	0.71	0.78	0.76	0.74	0.73	0.76	0.76	0	0.74	0.75	0.75	0.99	0.85	0		hypothetical protein MMAR_1488
MMAR_1489	0	0	0.72	0.81	0.74	0.75	0.74	0.74	0.74	0	0.83	0.84	0.84	0.98	0.9	0		hypothetical protein MMAR_1489
MMAR_1490	0.44	0.46	0.76	0.85	0.8	0.71	0.82	0.8	0.8	0	0.83	0.82	0.83	0.98	0.86	0.43		hypothetical protein MMAR_1490
MMAR_1491	0.48	0.75	0.92	0.93	0.92	0.92	0.92	0.92	0.92	0.45	0.92	0.92	0.92	0.98	0.95	0.46		acyl-CoA dehydrogenase FadE12_3
MMAR_1492	0.45	0.5	0.87	0.88	0.86	0.85	0.83	0.86	0.86	0	0.9	0.89	0.9	0.99	0.9	0.47		transcriptional regulatory protein
MMAR_1493	0.56	0.83	0.85	0.88	0.84	0.86	0.87	0.85	0.85	0	0.88	0.88	0.87	0.99	0.91	0		hypothetical protein MMAR_1493
MMAR_1494	0.61	0.91	0.92	0.93	0.92	0.92	0.91	0.92	0.92	0.51	0.93	0.93	0.94	0.99	0.94	0.47		hypothetical protein MMAR_1494
MMAR_1495	0.49	0.54	0.88	0.94	0.9	0.87	0.91	0.9	0.9	0.43	0.93	0.94	0.93	0.99	0.93	0.54		hypothetical protein MMAR_1495
MMAR_1496	0.43	0.44	0.88	0.92	0.91	0.89	0.91	0.91	0.91	0	0.91	0.91	0.92	0.98	0.91	0		oxidoreductase
MMAR_1520	0.61	0	0	0.8	0.79	0	0	0.78	0.78	0	0.82	0.82	0.83	0.99	0.81	0		hypothetical protein MMAR_1520
MMAR_1541	0	0.56	0.61	0.74	0.65	0.62	0	0.65	0.65	0	0.76	0.76	0.76	1	0.93	0		hypothetical protein MMAR_1541
MMAR_1551	0.48	0.85	0	0.9	0	0	0	0	0	0	0.9	0.9	0.91	0.99	0.83	0.5		hypothetical protein MMAR_1551
MMAR_1573	0.64	0	0.77	0.85	0.78	0.76	0.75	0.78	0.78	0	0.84	0.84	0.84	0.99	0.86	0		hypothetical protein MMAR_1573
MMAR_1615	0.46	0.48	0.48	0.85	0.46	0.47	0.47	0.46	0.46	0.47	0.85	0.85	0.85	0.99	0.88	0.46		chaperone protein DnaK1
MMAR_1628	0.53	0	0.51	0.86	0.54	0.5	0.56	0.54	0.54	0	0.88	0.87	0.84	0.98	0.86	0		hypothetical protein MMAR_1628
MMAR_1629	0.47	0.47	0.58	0.92	0.59	0.59	0.58	0.59	0.59	0	0.94	0.93	0.93	0.99	0.94	0.48		acetyl-CoA acetyltransferase
MMAR_1631	0	0	0	0.74	0	0	0	0	0	0	0.74	0.74	0.74	0.99	0.81	0		hypothetical protein MMAR_1631
MMAR_1633	0.59	0.64	0.66	0.77	0.84	0.72	0.67	0.84	0.84	0	0.8	0.8	0.8	0.98	0.84	0		hypothetical protein MMAR_1633
MMAR_1671	0.65	0	0.76	0.8	0.76	0.77	0.76	0.76	0.76	0	0.8	0.8	0.8	0.99	0.83	0		DNA photolyase, PhrI
MMAR_1673	0.53	0.41	0.77	0.88	0.78	0.76	0.76	0.78	0.78	0.39	0.82	0.82	0.82	0.99	0.85	0.39		transmembrane transport protein
MMAR_1713	0	0	0	0.91	0	0.87	0.88	0	0	0.63	0.94	0.94	0.94	0.99	0.92	0		hypothetical protein MMAR_1713
MMAR_1791	0.67	0	0.67	0.78	0	0.71	0.71	0	0	0	0.77	0.77	0.78	1	0.79	0		hypothetical protein MMAR_1791
MMAR_1808	0.7	0.5	0.52	0.9	0.5	0.49	0.51	0.5	0.5	0	0.9	0.91	0.91	0.99	0.92	0		hypothetical protein MMAR_1808
MMAR_1810	0.42	0.42	0.78	0.85	0.79	0.78	0.42	0.79	0.79	0	0.85	0.85	0.85	0.99	0.9	0.39		UDP-glucose 4-epimerase, GalE4
MMAR_1816	0.57	0.64	0.88	0.94	0.9	0.89	0.89	0.91	0.91	0.47	0.94	0.86	0.94	0.99	0.93	0.49		L-lactate dehydrogenase (cytochrome) LldD1_1
MMAR_1823	0	0.6	0.59	0.78	0.62	0.6	0.64	0.62	0.62	0.62	0.73	0.73	0.74	0.99	0.87	0.57		hypothetical protein MMAR_1823
MMAR_1824	0.45	0.42	0.55	0.9	0.88	0.57	0.52	0.88	0.88	0.42	0.88	0.88	0.87	0.98	0.92	0.49		hypothetical protein MMAR_1824
MMAR_1843	0.6	0.75	0.79	0.8	0.8	0.78	0.79	0.8	0.8	0.57	0.8	0.8	0.8	0.98	0.87	0		hypothetical protein MMAR_1843
MMAR_1932	0.67	0.57	0.52	0.86	0.56	0.51	0.54	0.56	0.56	0.55	0.84	0.84	0.83	0.96	0.83	0.55		short-chain dehydrogenase EphD_1
MMAR_1934	0	0.76	0.83	0.9	0.79	0.83	0.85	0.79	0.79	0	0.9	0.9	0.9	0.99	0.79	0		hypothetical protein MMAR_1934
MMAR_1935	0.47	0.76	0.86	0.9	0.89	0.89	0.88	0.89	0.89	0	0.91	0.91	0.91	0.98	0.91	0.45		oxidoreductase
MMAR_1936	0.49	0.87	0.92	0.94	0.94	0.94	0.94	0.94	0.94	0	0.93	0.93	0.93	0.99	0.95	0.44		hypothetical protein MMAR_1936
MMAR_1948	0.51	0.5	0.48	0.86	0.5	0.49	0.5	0.5	0.5	0.45	0.86	0.85	0.86	0.9	0.88	0.5		fatty acid-CoA ligase FadD13_1
MMAR_1951	0.79	0.68	0.67	0.87	0.67	0.66	0.67	0.67	0.67	0.52	0.86	0.86	0.86	0.97	0.87	0.52		bifunctional protein acetyl-/propionyl-coenzyme A carboxylase alpha chain AccA3_1
MMAR_2084	0.57	0.55	0.69	0.54	0.62	0.7	0.6	0.62	0.62	0.58	0.86	0.91	0.85	0.98	0.87	0.52		hypothetical protein MMAR_2084
MMAR_2086	0.53	0.51	0.58	0.89	0.61	0.85	0.69	0.61	0.61	0.9	0.91	0.91	0.91	0.99	0.92	0.45		oxidoreductase
MMAR_2087	0.62	0.76	0.8	0.92	0.83	0.83	0.85	0.83	0.83	0.54	0.91	0.91	0.91	0.99	0.95	0.56		hypothetical protein MMAR_2087
MMAR_2115	0	0	0.62	0.64	0.71	0.67	0.58	0.71	0.71	0	0.71	0.71	0.71	0.98	0.7	0		hypothetical protein MMAR_2115
MMAR_2152	0.47	0.66	0	0.83	0	0.74	0.48	0	0.46	0	0.81	0.81	0.81	0.99	0.85	0		transcriptional regulator
MMAR_2153	0.47	0.87	0	0.9	0	0.86	0.5	0	0	0	0.9	0.9	0.9	0.94	0.94	0		hypothetical protein MMAR_2153
MMAR_2154	0.57	0.78	0.48	0.87	0.51	0.81	0.48	0.51	0.51	0.52	0.87	0.87	0.87	0.99	0.87	0.48		dihydrodipicolinate synthase DapA_1
MMAR_2186	0	0	0	0.73	0	0	0.6	0	0	0.54	0.73	0.73	0.73	1	0.74	0		hypothetical protein MMAR_2186
MMAR_2247	0.82	0	0.87	0.9	0.88	0.89	0.87	0.88	0.88	0.9	0.91	0.91	0.91	0.99	0.91	0		phosphoenolpyruvate carboxylase, Ppc
MMAR_2296	0.59	0.55	0	0.86	0.64	0.7	0.62	0.65	0.65	0	0.84	0.84	0.83	0.99	0.88	0		hypothetical protein MMAR_2296
MMAR_2299	0.46	0.48	0.48	0.82	0.46	0.5	0.5	0.46	0.46	0.44	0.82	0.81	0.82	0.99	0.85	0.45		two-component regulator - sensor kinase
MMAR_2375	0.54	0.53	0	0.81	0.52	0.53	0.52	0.51	0.51	0.58	0.82	0.82	0.82	0.82	0.84	0		hypothetical protein MMAR_2375
MMAR_2376	0.45	0.43	0.4	0.76	0.4	0.38	0.51	0.4	0.4	0.5	0.82	0.82	0.82	0.99	0.83	0		GntR family transcriptional regulator
MMAR_2573	0.51	0.69	0.72	0.8	0.74	0.76	0.72	0.75	0.75	0	0.78	0.78	0.77	0.98	0.87	0		hypothetical protein MMAR_2573
MMAR_2574	0.46	0.41	0.4	0.89	0.41	0.42	0.85	0.41	0.41	0	0.88	0.88	0.88	0.99	0.92	0.37		sugar transporter
MMAR_2590	0	0	0.84	0.84	0.83	0.86	0.86	0.83	0.83	0	0.86	0.91	0.86	0.98	0.9	0		hypothetical protein MMAR_2590
MMAR_2592	0.5	0.49	0.54	0.84	0.57	0.55	0.56	0.57	0.57	0.51	0.87	0.86	0.86	0.99	0.9	0.51		short chain dehydrogenase
MMAR_2593	0.42	0.54	0.44	0.91	0.45	0	0.45	0.44	0.44	0.53	0.91	0.91	0.91	0.99	0.95	0.43		divalent cation-transport integral membrane protein
MMAR_2629	0.69	0.41	0.81	0.86	0.83	0.83	0.48	0.83	0.83	0.48	0.86	0.86	0.86	0.91	0.83	0.42	MCAN_17711; 96 % coverage, 81 % identity	glycosyl transferase
MMAR_2638	0	0.83	0.81	0.8	0.78	0.79	0.84	0.78	0.78	0	0.8	0.8	0.8	0.99	0.92	0		AcrR family transcriptional regulator
MMAR_2640	0.48	0.51	0.68	0.8	0.7	0.66	0.67	0.7	0.7	0	0.73	0.73	0.73	0.96	0.77	0		methyltransferase
MMAR_2643	0	0	0.78	0.75	0.85	0.81	0.78	0.85	0.85	0.66	0.75	0.75	0.74	0.99	0.89	0		hypothetical protein MMAR_2643
MMAR_2662	0.59	0.58	0.69	0.8	0.63	0.71	0.76	0.63	0.63	0	0.83	0.83	0.83	0.97	0.81	0.54		hypothetical protein MMAR_2662
MMAR_2742	0.68	0.82	0.79	0.91	0.89	0.79	0.89	0.89	0.89	0	0.91	0.91	0.91	0.99	0.94	0		D-xylulose 5-phosphate Xfp
MMAR_2749	0	0.7	0	0.82	0.8	0.75	0	0.79	0.79	0.67	0.8	0.8	0.8	0.98	0.84	0		hypothetical protein MMAR_2749
MMAR_2756	0.71	0.78	0.47	0.84	0.49	0.48	0.47	0.5	0.5	0.86	0.85	0.84	0.84	0.99	0.86	0.44		hydrogen peroxide-inducible genes activator, OxyR
MMAR_2759	0.54	0.46	0.85	0.94	0.82	0.84	0.83	0.81	0.81	0.46	0.95	0.95	0.95	0.98	0.94	0.47		enoyl-CoA hydratase, EchA8_6
MMAR_2762	0.8	0.68	0.83	0.91	0.82	0.83	0.85	0.82	0.82	0.53	0.9	0.9	0.9	0.98	0.95	0		hypothetical protein MMAR_2762
MMAR_2767	0	0.76	0.78	0.87	0.8	0.75	0	0.8	0.8	0	0.88	0.88	0.89	1	0.88	0		hypothetical protein MMAR_2767
MMAR_2782	0.84	0.51	0.82	0.87	0.84	0.82	0.8	0.84	0.84	0.47	0.85	0.85	0.85	0.98	0.89	0.47		NADP-dependent alcohol dehydrogenase AdhC
MMAR_2789	0.55	0.53	0.63	0.89	0.75	0.8	0.48	0.75	0.75	0.57	0.88	0.88	0.88	0.98	0.9	0.5		monooxygenase
MMAR_2798	0	0.39	0.42	0.89	0.44	0.42	0.42	0.44	0.44	0.58	0.9	0.9	0.9	0.93	0.9	0		amidohydrolase
MMAR_2855	0.61	0.82	0.8	0.87	0.82	0.81	0.8	0.81	0.81	0	0.87	0.88	0.87	0.99	0.89	0.58	MCAN_19481; 97 % coverage, 54 % identity	transcriptional regulatory protein
MMAR_2899	0	0	0	0	0	0	0	0	0	0	0.77	0.77	0.77	0.97	0.86	0		hypothetical protein MMAR_2899
MMAR_2947	0.68	0.83	0.81	0.87	0.83	0.83	0.83	0.83	0.83	0	0.87	0.87	0.87	0.98	0.88	0		HrpA-like helicase
MMAR_2989	0.78	0.79	0.84	0.88	0.87	0.86	0.8	0.87	0.87	0	0.88	0.88	0.88	0.98	0.94	0		hypothetical protein MMAR_2989
MMAR_2990	0.8	0.84	0.54	0.84	0.62	0.57	0.6	0.62	0.62	0.65	0.89	0.88	0.89	0.9	0.85	0.59		heat shock protein transcriptional repressor HspR_2
MMAR_2991	0.88	0.88	0.59	0.95	0.64	0.61	0.62	0.64	0.64	0.91	0.85	0.85	0.85	0.99	0.9	0		molecular chaperone (small heat shock protein)
MMAR_2996	0	0	0	0.86	0	0	0	0	0	0	0.78	0.78	0.78	0.98	0.87	0		hypothetical protein MMAR_2996
MMAR_2997	0.54	0.44	0.45	0.87	0.46	0.51	0.42	0.46	0.46	0	0.86	0.86	0.86	1	0.89	0		alternative RNA polymerase sigma factor
MMAR_2998	0	0.55	0	0.78	0	0	0.53	0	0	0	0.79	0.79	0.79	0.96	0.87	0		hypothetical protein MMAR_2998
MMAR_2999	0	0	0	0.89	0	0.52	0	0	0	0	0.89	0.88	0.88	0.99	0.93	0		hypothetical protein MMAR_2999
MMAR_3017	0.63	0.54	0.71	0.81	0.73	0.69	0.72	0.73	0.73	0.54	0.83	0.83	0.83	0.99	0.88	0		hypothetical protein MMAR_3017
MMAR_3018	0.66	0.7	0.75	0.8	0.74	0.75	0.76	0.74	0.74	0	0.77	0.77	0.77	0.95	0.78	0		gluconate kinase
MMAR_3019	0	0	0.74	0.83	0.76	0.74	0.75	0.76	0.76	0	0.83	0.83	0.83	0.98	0.85	0		hypothetical protein MMAR_3019
MMAR_3059	0.4	0.44	0	0	0.39	0	0.61	0.48	0.48	0	0.75	0.75	0.75	1	0.82	0		hypothetical protein MMAR_3059
MMAR_3060	0.39	0.47	0	0	0.38	0	0.59	0.49	0.49	0	0.76	0.75	0.76	0.86	0.82	0		hypothetical protein MMAR_3060
MMAR_3141	0.5	0.93	0.84	0.73	0.93	0.7	0.47	0.93	0.93	0.5	0.71	0.71	0.71	0.7	0.72	0.53		short-chain membrane-associated dehydrogenase
MMAR_3291	0.54	0.49	0.86	0.91	0.85	0.85	0.49	0.85	0.85	0.53	0.92	0.92	0.92	0.99	0.94	0.52		hypothetical protein MMAR_3291
MMAR_3292	0.44	0	0.67	0.81	0.67	0.68	0.66	0.67	0.67	0	0.83	0.83	0.83	0.98	0.85	0		hypothetical protein MMAR_3292
MMAR_3313	0.57	0.57	0.59	0.85	0.57	0.59	0.43	0.57	0.57	0	0.87	0.87	0.88	0.96	0.92	0.55		hypothetical protein MMAR_3313
MMAR_3359	0.52	0.66	0.92	0.94	0.9	0.93	0.91	0.9	0.9	0	0.94	0.94	0.94	0.98	0.95	0.5		hypothetical protein MMAR_3359
MMAR_3360	0	0	0	0.74	0	0	0	0	0	0	0.73	0.73	0.73	0.94	0.84	0		transmembrane protein, MmpS5_2
MMAR_3365	0	0	0	0.93	0	0	0	0	0	0	0.93	0.93	0.92	0.93	0.92	0		hypothetical protein MMAR_3365
MMAR_3371	0.54	0.56	0.57	0.52	0.58	0.59	0.53	0.58	0.58	0	0.76	0.76	0.75	1	0.84	0		hypothetical protein MMAR_3371
MMAR_3433	0.51	0.56	0.8	0.78	0.81	0.8	0.83	0.81	0.81	0	0.77	0.78	0.78	0.98	0.88	0.48		oxidoreductase
MMAR_3435	0	0	0	0.7	0	0	0	0	0	0	0.75	0.75	0.75	0.99	0.85	0		hypothetical protein MMAR_3435
MMAR_3449	0.39	0.43	0.82	0.9	0	0.82	0	0	0	0.63	0.9	0.9	0.9	1	0.9	0.42		hydrolase
MMAR_3457	0.41	0.45	0.9	0.91	0.89	0.91	0.43	0.89	0.89	0	0.9	0.9	0.9	0.99	0.93	0.45		hypothetical protein MMAR_3457
MMAR_3495	0	0	0.73	0.73	0.77	0.75	0.72	0.77	0.77	0.6	0.73	0.73	0.72	0.72	0.74	0		hypothetical protein MMAR_3495
MMAR_3514	0.43	0.49	0.49	0.88	0.47	0.49	0.52	0.47	0.47	0	0.89	0.89	0.9	0.91	0.94	0.44		oxidoreductase
MMAR_3527	0	0	0	0.88	0	0	0.82	0	0	0.73	0.89	0.89	0.89	0.92	0.91	0		hypothetical protein MMAR_3527
MMAR_3533	0.48	0.68	0.57	0.88	0.47	0.46	0	0.47	0.47	0.54	0.86	0.87	0.86	0.98	0.92	0.55		methyltransferase (methylase)
MMAR_3631	0.84	0.73	0.91	0.93	0.91	0.91	0.91	0.9	0.9	0.79	0.93	0.93	0.93	0.98	0.95	0.38		acyl-CoA dehydrogenase
MMAR_3639	0.75	0.75	0.68	0.85	0.75	0.68	0.79	0.75	0.75	0	0.83	0.86	0.83	0.99	0.87	0.41	MCAN_23621; 89 % coverage, 62 identity	formate dehydrogenase H FdhF
MMAR_3648	0.74	0.79	0.77	0.76	0.78	0.76	0.79	0.78	0.78	0.74	0.78	0.77	0.78	1	0.82	0		hypothetical protein MMAR_3648
MMAR_3700	0.5	0.71	0.72	0.84	0.71	0.77	0.48	0.71	0.71	0.54	0.86	0.87	0.86	0.99	0.88	0.49		short-chain membrane-associated dehydrogenase
MMAR_3737	0.82	0.57	0.88	0.94	0.89	0.89	0.89	0.89	0.89	0.47	0.94	0.94	0.94	1	0.95	0.5		acyl-CoA dehydrogenase FadE17_1
MMAR_3738	0.76	0.49	0.82	0.89	0.83	0.84	0.82	0.83	0.83	0.58	0.88	0.88	0.88	0.99	0.91	0.43		acyl-CoA dehydrogenase FadE18_2
MMAR_3741	0.48	0.55	0.92	0.95	0.9	0.92	0.59	0.91	0.91	0	0.94	0.94	0.95	0.99	0.96	0.47		hypothetical protein MMAR_3741
MMAR_3760	0.77	0.43	0.89	0.89	0.87	0.88	0.84	0.87	0.87	0.42	0.88	0.88	0.88	0.99	0.87	0.45		Sir2-like regulatory protein
MMAR_3761	0.58	0.56	0.84	0.87	0.65	0.67	0.86	0.65	0.65	0.48	0.87	0.87	0.87	0.99	0.9	0.59		cytochrome P450 268A2 Cyp268A2
MMAR_3762	0	0.42	0.8	0.83	0	0	0.84	0	0	0	0.81	0.82	0.81	0.99	0.84	0		AcrR family transcriptional regulator
MMAR_3958	0.67	0.65	0.81	0.85	0.78	0.82	0.78	0.78	0.78	0	0.85	0.84	0.84	0.99	0.92	0		two-component sensor kinase
MMAR_3959	0.83	0.83	0.92	0.89	0.9	0.9	0.9	0.9	0.9	0.48	0.9	0.89	0.89	0.99	0.95	0.52		two-component transcriptional regulatory protein
MMAR_3964	0.46	0.47	0.44	0.9	0.44	0.5	0.43	0.44	0.44	0	0.89	0.89	0.89	0.98	0.9	0.4		ring-hydroxylating dioxygenase, large terminal subunit
MMAR_3966	0.51	0.6	0	0.87	0.6	0	0	0.6	0.6	0	0.88	0.87	0.88	0.99	0.9	0		acyl dehydratase MaoC
MMAR_3967	0.43	0.49	0.52	0.88	0.49	0.52	0	0.49	0.49	0	0.85	0.84	0.85	0.98	0.86	0		hypothetical protein MMAR_3967
MMAR_3968	0	0	0	0.9	0	0	0	0	0	0.68	0.9	0.9	0.9	0.94	0.89	0		hypothetical protein MMAR_3968
MMAR_3971	0.47	0.49	0.53	0.93	0.49	0.53	0.52	0.5	0.5	0	0.93	0.93	0.93	0.97	0.93	0.45		oxidoreductase
MMAR_3974	0.42	0.5	0.52	0.83	0.53	0.51	0.53	0.53	0.53	0.5	0.83	0.83	0.83	0.94	0.88	0.42		acyl-CoA transferase
MMAR_3975	0.48	0.5	0.6	0.96	0.49	0.59	0.49	0.47	0.47	0.86	0.96	0.96	0.96	0.98	0.96	0.41		FadR family transcriptional regulator
MMAR_3978	0.5	0.5	0.48	0.83	0.48	0.48	0.78	0.48	0.48	0.45	0.83	0.83	0.83	0.98	0.85	0.41		coenzyme F420-dependent oxidoreductase
MMAR_3979	0.5	0.44	0.45	0.74	0.47	0.47	0.45	0.46	0.46	0.41	0.76	0.73	0.75	0.98	0.79	0.47		acyl-CoA dehydrogenase
MMAR_3980	0.51	0.51	0.53	0.9	0.54	0.53	0.54	0.54	0.54	0.51	0.9	0.89	0.9	0.98	0.9	0.49		acyl-CoA dehydrogenase
MMAR_3981	0.52	0.52	0.69	0.9	0.71	0.69	0.69	0.71	0.71	0.45	0.91	0.9	0.91	0.99	0.93	0.5		acyl-CoA dehydrogenase FadE17_2
MMAR_3982	0	0	0.5	0.87	0.52	0.5	0.5	0.52	0.52	0	0.86	0.86	0.86	0.98	0.86	0		acyl-CoA dehydrogenase
MMAR_3983	0.44	0.52	0.52	0.9	0.51	0.53	0.52	0.5	0.5	0.46	0.91	0.91	0.9	0.99	0.89	0.47		fatty-acid-CoA ligase
MMAR_3987	0	0	0.77	0.87	0.78	0.75	0.76	0.78	0.78	0.46	0.88	0.87	0.87	0.99	0.92	0		putative transcriptional regulatory protein
MMAR_3988	0	0	0.85	0.94	0.86	0.86	0.86	0.86	0.86	0.66	0.94	0.94	0.94	0.99	0.97	0		metal-dependent hydrolase
MMAR_3992	0.45	0.45	0.82	0.88	0.83	0.81	0.82	0.83	0.83	0.47	0.91	0.91	0.9	0.98	0.9	0.46		acyl-CoA dehydrogenase
MMAR_3993	0.47	0.46	0.74	0.85	0.8	0.75	0.74	0.8	0.8	0.45	0.86	0.86	0.85	0.98	0.87	0.48		acyl-CoA dehydrogenase
MMAR_3996	0.5	0.48	0.65	0.91	0.68	0.68	0.68	0.68	0.68	0.49	0.9	0.9	0.9	0.99	0.93	0.48		cytochrome P450 187A4 Cyp187A4
MMAR_3998	0.5	0.5	0.54	0.81	0.71	0.46	0.44	0.71	0.71	0.45	0.82	0.83	0.82	0.97	0.88	0.47		short chain dehydrogenase
MMAR_3999	0.56	0.82	0.83	0.92	0.86	0.83	0.84	0.86	0.86	0.5	0.93	0.93	0.93	0.98	0.89	0.54		cytochrome P450 108B4 Cyp108B4
MMAR_4000	0.49	0.51	0.87	0.91	0.86	0.88	0.87	0.86	0.86	0.49	0.92	0.92	0.92	0.98	0.93	0.5		propionyl-CoA carboxylase beta chain 4 AccD4_2
MMAR_4008	0.5	0.48	0.86	0.88	0.86	0.83	0.86	0.86	0.86	0.47	0.91	0.91	0.91	0.99	0.7	0.46		cytochrome P450 187A5 Cyp187A5
MMAR_4010	0.49	0.46	0.88	0.91	0.89	0.89	0.84	0.9	0.9	0.41	0.91	0.91	0.92	0.99	0.92	0.46		acyl-CoA dehydrogenase
MMAR_4011	0.45	0.44	0.87	0.87	0.86	0.86	0.85	0.86	0.86	0.8	0.87	0.87	0.87	0.98	0.87	0.44		acyl-CoA dehydrogenase
MMAR_4012	0.41	0	0.88	0.92	0.88	0.89	0.89	0.89	0.89	0	0.93	0.93	0.92	0.98	0.93	0.52		metal-dependent hydrolase
MMAR_4013	0.51	0.51	0.77	0.81	0.77	0.77	0.77	0.77	0.77	0.4	0.79	0.79	0.8	0.98	0.84	0.51		fatty-acid-CoA ligase
MMAR_4014	0	0	0.79	0.85	0.81	0.81	0.79	0.81	0.81	0	0.85	0.85	0.85	0.98	0.93	0		metal-dependent hydrolase
MMAR_4015	0.63	0.57	0.75	0.8	0.8	0.73	0.77	0.8	0.8	0.49	0.79	0.79	0.79	0.98	0.92	0.49		enoyl-CoA hydratase, EchA12_1
MMAR_4031	0.72	0.43	0.74	0.88	0.76	0.75	0.75	0.77	0.77	0.47	0.89	0.89	0.89	0.99	0.89	0.38		acyl-CoA transferase/carnitine dehydratase
MMAR_4032	0.79	0.53	0.87	0.92	0.9	0.88	0.89	0.9	0.9	0.54	0.92	0.92	0.91	1	0.91	0.53		beta-ketoacyl CoA thiolase
MMAR_4034	0.85	0.54	0.89	0.95	0.91	0.89	0.89	0.91	0.91	0.51	0.95	0.95	0.95	0.91	0.93	0.51		acyl-CoA dehydrogenase FadE
MMAR_4126	0.44	0.51	0.48	0.82	0	0.51	0.5	0	0	0.65	0.83	0.83	0.83	0.98	0.89	0.45		putative transport protein
MMAR_4128	0.47	0.52	0.84	0.91	0.89	0.84	0.84	0.89	0.89	0	0.89	0.88	0.89	0.98	0.92	0.51		flavin-dependent oxidoreductase
MMAR_4129	0.49	0	0	0.91	0.47	0	0.49	0.47	0.47	0	0.91	0.91	0.91	1	0.91	0		glyoxalase, GloA_2
MMAR_4130	0.7	0.76	0	0.83	0.77	0.74	0.77	0.77	0.77	0	0.83	0.83	0.83	1	0.84	0		hypothetical protein MMAR_4130
MMAR_4140	0	0	0.7	0.77	0	0.71	0.73	0	0	0.51	0.78	0.78	0.78	0.99	0.86	0		hydrolase
MMAR_4197	0.84	0.89	0.91	0.9	0.9	0.9	0.88	0.9	0.9	0.53	0.9	0.9	0.9	0.98	0.92	0.41		[NAD] dependent malate oxidoreductase Mez_1 [Mycobacterium marinum M]
MMAR_4200	0.8	0.7	0.71	0.83	0.74	0.73	0.73	0.74	0.74	0	0.84	0.84	0.86	0.99	0.86	0.42		F420-dependent glucose-6-phosphate dehydrogenase Fgd2
MMAR_4247	0.61	0.54	0.53	0.93	0.53	0.51	0.53	0.53	0.53	0	0.94	0.95	0.95	0.98	0.94	0.52		hypothetical protein MMAR_4247
MMAR_4251	0.5	0.46	0.48	0.83	0.45	0.47	0.44	0.45	0.45	0	0.85	0.85	0.86	0.99	0.83	0		transcriptional regulator
MMAR_4271	0.58	0.74	0.46	0.8	0.57	0.73	0.57	0.57	0.57	0	0.76	0.76	0.76	0.97	0.78	0.41		hypothetical protein MMAR_4271
MMAR_4312	0.56	0	0.76	0.82	0.74	0.77	0.76	0.74	0.74	0	0.82	0.82	0.82	0.99	0.88	0		hypothetical protein MMAR_4312
MMAR_4326	0.39	0	0.51	0.9	0.52	0.5	0.51	0.52	0.52	0	0.92	0.92	0.92	1	0.95	0.4		short-chain type dehydrogenase/reductase
MMAR_4330	0.51	0.46	0.82	0.93	0.84	0.84	0.83	0.82	0.82	0.87	0.93	0.94	0.93	1	0.92	0.54		hypothetical protein MMAR_4330
MMAR_4336	0.7	0.62	0.79	0.87	0.82	0.83	0.55	0.82	0.82	0.75	0.88	0.88	0.88	0.99	0.92	0		hypothetical protein MMAR_4336
MMAR_4361	0	0.68	0.64	0.81	0.69	0.66	0.67	0.69	0.69	0	0.8	0.8	0.8	1	0.81	0		hypothetical protein MMAR_4361
MMAR_4365	0	0.57	0.85	0.9	0.83	0.84	0.82	0.83	0.83	0.61	0.9	0.9	0.9	0.99	0.93	0		hypothetical protein MMAR_4365
MMAR_4378	0	0.52	0.61	0.8	0.71	0.65	0.64	0.71	0.71	0.67	0.82	0.82	0.82	0.98	0.91	0		hypothetical protein MMAR_4378
MMAR_4379	0	0.8	0.83	0	0.82	0.82	0.81	0.82	0.82	0.44	0.86	0.89	0.86	0.99	0.87	0		hypothetical protein MMAR_4379
MMAR_4382	0.61	0.58	0.66	0.83	0.68	0.64	0.66	0.68	0.68	0	0.82	0.82	0.82	1	0.84	0		hypothetical protein MMAR_4382
MMAR_4469	0.77	0.72	0.79	0.91	0.89	0.88	0.86	0.89	0.89	0.67	0.88	0.88	0.87	1	0.92	0		arsenate reductase
MMAR_4486	0.42	0.69	0.67	0.82	0.75	0.74	0.74	0.75	0.75	0.42	0.83	0.83	0.83	0.99	0.86	0.44		dehydrogenase
MMAR_4487	0.67	0.77	0.81	0.87	0.79	0.81	0.78	0.79	0.79	0	0.88	0.88	0.88	1	0.9	0.54		alternative RNA polymerase sigma factor
MMAR_4508	0	0	0.57	0.76	0.4	0.61	0	0.4	0.4	0	0.74	0.75	0.75	0.99	0.78	0		hypothetical protein MMAR_4508
MMAR_4515	0	0	0	0.74	0	0	0	0	0	0	0.75	0.75	0.74	0.97	0.78	0		hypothetical protein MMAR_4515
MMAR_4516	0.51	0	0.51	0.75	0.51	0.52	0.45	0.52	0.52	0	0.76	0.76	0.76	0.99	0.84	0		hypothetical protein MMAR_4516
MMAR_4517	0	0	0	0.83	0	0	0	0	0	0	0.84	0.83	0.84	0.97	0.82	0.44		hypothetical protein MMAR_4517
MMAR_4552	0	0	0.69	0.7	0.71	0.69	0.79	0.71	0.71	0.52	0.75	0.75	0.75	0.98	0.8	0		hypothetical protein MMAR_4552
MMAR_4563	0.65	0.78	0.53	0.88	0.79	0.52	0.84	0.8	0.8	0	0.89	0.89	0.89	0.99	0.9	0	MCAN_09451; 99 % coverage, 80 % identity	hypothetical protein MMAR_4563
MMAR_4564	0.77	0.75	0.74	0.95	0.81	0.46	0.86	0.81	0.81	0.5	0.96	0.96	0.96	0.99	0.94	0.46	MCAN_09441; 100 % coverage, 88 % identity	hypothetical protein MMAR_4564
MMAR_4569	0.58	0.58	0.59	0.89	0.58	0.58	0.58	0.57	0.57	0.56	0.86	0.86	0.86	0.98	0.86	0.53		enoyl-CoA hydratase, EchA12_2
MMAR_4587	0.52	0.43	0.74	0.89	0.74	0.71	0.72	0.74	0.74	0	0.89	0.89	0.89	1	0.93	0.49		oxidoreductase
MMAR_4654	0.71	0.63	0.77	0.86	0.81	0.78	0.79	0.81	0.81	0	0.85	0.85	0.84	0.99	0.92	0		hypothetical protein MMAR_4654
MMAR_4659	0.87	0.88	0.88	0.93	0.89	0.88	0.89	0.89	0.89	0.64	0.94	0.93	0.94	0.98	0.92	0		hypothetical protein MMAR_4659
MMAR_4673	0.82	0.83	0.88	0.91	0.87	0.87	0.88	0.87	0.87	0.49	0.9	0.9	0.9	0.99	0.93	0.5		hypothetical protein MMAR_4673
MMAR_4674	0	0.68	0.54	0.85	0.48	0.5	0.81	0.48	0.48	0.45	0.84	0.84	0.84	0.99	0.89	0		transcriptional regulator
MMAR_4675	0.53	0.73	0	0.83	0.53	0.56	0.77	0.52	0.52	0.45	0.83	0.83	0.83	0.97	0.86	0.57		membrane-associated oxidoreductase
MMAR_4689	0	0	0.89	0.9	0.9	0.89	0.89	0.89	0.89	0.48	0.9	0.9	0.9	0.99	0.96	0		hypothetical protein MMAR_4689
MMAR_4691	0.59	0.6	0.8	0.87	0.81	0.79	0.81	0.81	0.81	0.54	0.88	0.88	0.87	0.99	0.88	0.57		enoyl-CoA hydratase, EchA8_2
MMAR_4692	0	0.49	0.65	0.75	0.62	0.67	0.71	0.61	0.61	0	0.74	0.74	0.72	0.98	0.84	0.57		hypothetical protein MMAR_4692
MMAR_4693	0	0	0.79	0.91	0.81	0.79	0.84	0.8	0.8	0	0.92	0.92	0.92	0.97	0.91	0		transcriptional regulator
MMAR_4694	0.46	0.48	0.85	0.91	0.84	0.84	0.85	0.84	0.84	0.43	0.91	0.91	0.91	0.98	0.93	0.49		cytochrome P450 150A6 Cyp150A6
MMAR_4695	0	0	0.63	0.75	0.74	0	0.6	0.74	0.74	0	0.76	0.76	0.75	1	0.81	0		hypothetical protein MMAR_4695
MMAR_4696	0.45	0.51	0.62	0.81	0.75	0.58	0.59	0.75	0.75	0	0.83	0.82	0.83	1	0.8	0.47		cytochrome C oxidase subunit III
MMAR_4715	0.59	0.56	0.87	0.91	0.91	0.87	0.87	0.91	0.91	0.56	0.92	0.92	0.92	0.98	0.94	0.54		3-oxoacyl-
MMAR_4716	0	0	0.81	0.9	0.83	0.87	0.82	0.83	0.83	0	0.9	0.9	0.9	1	0.93	0		ferredoxin
MMAR_4717	0.48	0.5	0.86	0.92	0.86	0.86	0.86	0.86	0.86	0.46	0.93	0.93	0.93	0.99	0.93	0.46		cytochrome P450 188A3 Cyp188A3
MMAR_4718	0.52	0.5	0.85	0.92	0.89	0.84	0.87	0.89	0.89	0.49	0.92	0.93	0.92	0.83	0.95	0.48		acyl-CoA dehydrogenase
MMAR_4719	0.48	0.47	0.85	0.9	0.87	0.85	0.82	0.87	0.87	0.52	0.9	0.9	0.9	0.98	0.93	0.44		acyl-CoA dehydrogenase
MMAR_4720	0.5	0.5	0.79	0.77	0.51	0.75	0.6	0.51	0.51	0	0.76	0.76	0.76	0.98	0.92	0.51		hypothetical protein MMAR_4720
MMAR_4737	0.46	0.47	0.8	0.91	0.83	0.82	0.84	0.83	0.83	0.45	0.91	0.91	0.9	0.72	0.93	0.48		cytochrome P450 150A5 Cyp150A5
MMAR_4751	0.53	0.49	0.79	0.88	0.82	0.79	0.83	0.82	0.82	0.49	0.9	0.9	0.9	0.98	0.93	0.49		acyl-CoA dehydrogenase
MMAR_4752	0	0	0.93	0.96	0.92	0.93	0.94	0.92	0.92	0	0.99	0.97	0.97	0.99	0.96	0		transcriptional regulatory protein
MMAR_4753	0.57	0.55	0.82	0.85	0.89	0.82	0.85	0.89	0.89	0.48	0.85	0.82	0.74	0.99	0.96	0.55		cytochrome P450 189A7 Cyp189A7
MMAR_4756	0.47	0.52	0.79	0.88	0.79	0.8	0.82	0.79	0.79	0.47	0.86	0.86	0.86	0.98	0.87	0.53		oxidoreductase
MMAR_4757	0.42	0.48	0.8	0.84	0.79	0.77	0.77	0.79	0.79	0.45	0.84	0.84	0.84	0.99	0.86	0.4		acyl-CoA transferase
MMAR_4759	0	0.41	0.75	0.87	0.75	0.76	0.77	0.75	0.75	0	0.87	0.87	0.87	0.98	0.9	0		aminopeptidase
MMAR_4760	0.42	0.42	0.79	0.91	0.8	0.79	0.8	0.8	0.8	0.41	0.9	0.9	0.9	0.98	0.93	0.43		dipeptidase
MMAR_4761	0	0	0.86	0.93	0.87	0.86	0.86	0.87	0.87	0	0.94	0.94	0.94	0.98	0.95	0		hypothetical protein MMAR_4761
MMAR_4762	0.57	0.47	0.85	0.92	0.85	0.84	0.85	0.85	0.85	0.51	0.81	0.93	0.93	0.99	0.93	0.48		cytochrome P450 105Q4 Cyp105Q4
MMAR_4763	0	0	0.76	0.92	0.76	0.73	0.79	0.76	0.76	0	0.93	0.93	0.93	1	0.92	0		ferredoxin
MMAR_4764	0	0.58	0.85	0.85	0.84	0.86	0.84	0.84	0.84	0	0.85	0.85	0.84	0.98	0.9	0		hypothetical protein MMAR_4764
MMAR_4765	0.62	0.51	0.81	0.9	0.8	0.81	0.86	0.8	0.8	0.47	0.88	0.87	0.88	0.99	0.92	0.57		short chain dehydrogenase
MMAR_4771	0.39	0.42	0.78	0.84	0.79	0.82	0.77	0.78	0.78	0	0.85	0.84	0.84	0.99	0.84	0		hypothetical protein MMAR_4771
MMAR_4772	0.42	0.54	0.82	0.9	0.88	0.82	0.87	0.88	0.88	0	0.92	0.93	0.92	1	0.93	0		hypothetical protein MMAR_4772
MMAR_4773	0.41	0.42	0.71	0.84	0.77	0.72	0.72	0.77	0.77	0	0.84	0.84	0.83	0.98	0.85	0.41		dehydrogenase/reductase
MMAR_4774	0.45	0.45	0.89	0.96	0.89	0.89	0.89	0.89	0.89	0	0.96	0.96	0.96	0.99	0.94	0.48		monoxygenase
MMAR_4775	0.6	0.59	0.84	0.9	0.87	0.85	0.86	0.87	0.87	0	0.91	0.91	0.9	0.99	0.89	0.58		dehydrogenase
MMAR_4776	0.66	0.65	0.8	0.85	0.81	0.81	0.79	0.81	0.81	0	0.8	0.83	0.83	0.99	0.87	0		extradiol dioxygenase, MhpB
MMAR_4777	0.45	0.46	0.82	0.88	0.83	0.82	0.85	0.84	0.84	0	0.87	0.87	0.88	0.99	0.91	0		hydroxylase
MMAR_4779	0.45	0.45	0.84	0.92	0.86	0.86	0.88	0.86	0.86	0.41	0.9	0.9	0.9	1	0.92	0.42		transcriptional regulatory protein
MMAR_4780	0.5	0.5	0.82	0.86	0.83	0.82	0.81	0.83	0.83	0	0.87	0.87	0.87	0.99	0.87	0.49		dehydrogenase
MMAR_4787	0.58	0.5	0.82	0.88	0.83	0.83	0.82	0.83	0.83	0.55	0.87	0.87	0.88	0.99	0.86	0.54		transport system kinase
MMAR_4788	0.55	0.52	0.67	0.93	0.87	0.67	0.67	0.87	0.87	0.51	0.92	0.93	0.93	1	0.94	0.52		beta-ketoacyl CoA thiolase
MMAR_4790	0.53	0.46	0.82	0.92	0.87	0.83	0.88	0.88	0.88	0.48	0.94	0.94	0.94	0.99	0.95	0.51		enoyl-CoA hydratase
MMAR_4791	0.56	0.57	0.82	0.89	0.86	0.83	0.86	0.86	0.86	0.51	0.9	0.9	0.9	0.98	0.91	0.56		acyl-CoA dehydrogenase
MMAR_4792	0.46	0.44	0.71	0.85	0.74	0.71	0.73	0.74	0.74	0.49	0.83	0.83	0.83	0.98	0.85	0.41		acyl-CoA dehydrogenase
MMAR_4793	0.49	0.49	0.78	0.85	0.79	0.79	0.72	0.79	0.79	0.46	0.85	0.85	0.85	0.98	0.85	0.44		acyl-CoA synthetase
MMAR_4794	0.6	0.54	0.8	0.87	0.87	0.79	0.8	0.87	0.87	0	0.88	0.88	0.88	1	0.91	0.58		electron transfer protein
MMAR_4795	0.52	0.49	0.86	0.88	0.85	0.86	0.86	0.85	0.85	0.47	0.89	0.89	0.89	0.94	0.9	0.46		acyl-CoA transferase
MMAR_4796	0.44	0.49	0.86	0.87	0.86	0.86	0.86	0.86	0.86	0.44	0.87	0.88	0.88	0.99	0.95	0.48		oxidoreductase
MMAR_4797	0.6	0.6	0.9	0.91	0.91	0.91	0.91	0.91	0.91	0.59	0.89	0.89	0.89	0.97	0.91	0.57		methylmalonyl-CoA mutase alpha subunit, McmA2b
MMAR_4798	0.59	0.59	0.92	0.93	0.93	0.93	0.93	0.93	0.93	0.6	0.93	0.93	0.93	0.98	0.95	0.59		methylmalonyl-CoA mutase beta subunit, McmA2a
MMAR_4805	0.55	0.51	0.7	0.72	0.72	0.68	0.5	0.72	0.72	0.41	0.77	0.77	0.77	0.99	0.77	0.51		geranylgeranyl pyrophosphate synthase CrtE
MMAR_4806	0.65	0	0.8	0.84	0.8	0.79	0.83	0.8	0.8	0	0.83	0.83	0.83	0.99	0.88	0.38		phytoene dehydrogenase CrtI
MMAR_4807	0.55	0	0.75	0.85	0.77	0.75	0.83	0.77	0.77	0	0.83	0.83	0.83	0.99	0.84	0.44		phytoene synthase, CrtB
MMAR_4808	0	0	0	0.85	0.78	0	0.86	0.78	0.78	0	0.88	0.85	0.88	0.98	0.89	0		lycopene cyclase, CrtYc
MMAR_4809	0	0	0	0.82	0.86	0	0.87	0.86	0.86	0	0.86	0.86	0.85	0.99	0.92	0		lycopene cyclase, CrtYd
MMAR_4811	0.52	0	0.65	0.75	0.72	0.66	0	0.71	0.71	0	0.74	0.75	0.75	0.99	0.81	0		MarR family transcriptional regulator
MMAR_4812	0	0.75	0.81	0.85	0.8	0.81	0.82	0.8	0.8	0	0.85	0.86	0.85	0.99	0.89	0		isopentenyl pyrophosphate isomerase type 2 Idi2
MMAR_4818	0.49	0.5	0.47	0.92	0.53	0.46	0.51	0.53	0.53	0.43	0.89	0.89	0.89	0.98	0.91	0.47		short chain dehydrogenase/reductase
MMAR_4819	0	0	0	0.91	0	0	0	0	0	0	0.89	0.89	0.89	0.98	0.9	0		hypothetical protein MMAR_4819
MMAR_4820	0	0	0.45	0.93	0.43	0.46	0.44	0.44	0.44	0	0.93	0.92	0.92	0.98	0.93	0		hypothetical protein MMAR_4820
MMAR_4821	0	0	0.41	0.94	0.41	0.41	0.42	0.41	0.41	0	0.93	0.94	0.94	0.98	0.95	0		hypothetical protein MMAR_4821
MMAR_4867	0.75	0.76	0.71	0.79	0.75	0.74	0.77	0.75	0.75	0.77	0.8	0.8	0.81	0.97	0.81	0		integral membrane protein
MMAR_4895	0	0	0	0.88	0	0	0	0	0	0	0.85	0.85	0.86	0.99	0.86	0		hypothetical protein MMAR_4895
MMAR_4954	0.47	0.67	0.68	0.87	0.69	0.69	0.67	0.69	0.69	0.47	0.86	0.86	0.86	0.98	0.87	0.48		amidase, AmiC_2
MMAR_4963	0	0	0	0.75	0	0	0	0	0	0	0.73	0.73	0.73	1	0.77	0		hypothetical protein MMAR_4963
MMAR_4967	0.82	0.45	0.68	0.85	0.69	0.69	0.7	0.69	0.69	0.57	0.87	0.87	0.86	0.99	0.91	0.5		short-chain type dehydrogenase/reductase
MMAR_4973	0.48	0.51	0	0	0	0	0	0	0	0	0.95	0.95	0.95	0.99	0.9	0.59		hypothetical protein MMAR_4973
MMAR_4974	0.54	0.54	0.52	0.5	0.51	0.49	0.51	0.51	0.51	0.53	0.85	0.85	0.85	0.97	0.88	0.51		phosphate-transport ATP-binding protein ABC transporter PstB
MMAR_4996	0	0	0	0.77	0	0	0	0	0	0	0.72	0.72	0.72	0.97	0.73	0		hypothetical protein MMAR_4996
MMAR_5000	0	0	0	0.82	0.78	0	0.68	0.77	0.77	0.45	0.84	0.84	0.84	0.98	0.86	0		fructosamine kinase-like protein
MMAR_5010	0.69	0.76	0.57	0.93	0.55	0.57	0.56	0.55	0.55	0	0.93	0.93	0.94	0.99	0.9	0.55		ketosteroid isomerase- like protein
MMAR_5034	0.6	0.64	0.7	0.84	0.67	0.73	0.69	0.66	0.66	0	0.87	0.87	0.87	0.98	0.88	0		hypothetical protein MMAR_5034
MMAR_5076	0.72	0.7	0.83	0.88	0.81	0.82	0.82	0.81	0.81	0.88	0.89	0.89	0.89	1	0.92	0		lactam utilization protein LamB
MMAR_5097	0.51	0.62	0.62	0	0.66	0.64	0.65	0.66	0.66	0.44	0.74	0.74	0.73	0.99	0.77	0		hypothetical protein MMAR_5097
MMAR_5098	0	0.77	0.8	0	0.75	0.8	0.81	0.75	0.75	0.72	0.84	0.83	0.84	1	0.86	0		hypothetical protein MMAR_5098
MMAR_5194	0	0	0	0	0.9	0	0.91	0.9	0.9	0	0.76	0.76	0.76	0.98	0.91	0		formate dehydrogenase, alpha subunit, selenocysteine-containing
MMAR_5195	0	0	0	0	0.89	0	0.87	0.88	0.88	0	0.73	0.73	0.73	0.97	0.88	0		formate dehydrogenase, beta subunit, selenocysteine-containing
MMAR_5206	0.58	0.72	0.76	0.83	0.69	0.74	0.72	0.73	0.73	0.66	0.85	0.88	0.85	0.99	0.86	0		PadR-like transcriptional regulatory protein
MMAR_5217	0.81	0.79	0.89	0.57	0.51	0.9	0.84	0.51	0.51	0	0.82	0.83	0.82	0.99	0.94	0		catalase KatE
MMAR_5244	0	0.73	0	0.5	0.44	0.7	0.76	0.44	0.44	0	0.88	0.88	0.88	1	0.99	0.47		19 kDa lipoprotein antigen precursor LpqH-like protein
MMAR_5245	0	0.7	0	0	0	0.68	0.75	0	0	0	0.78	0.82	0.78	0.98	0.83	0		hypothetical protein MMAR_5245
MMAR_5246	0.5	0.66	0	0	0	0.65	0.67	0	0	0	0.83	0.83	0.83	0.79	0.87	0		hypothetical protein MMAR_5246
MMAR_5248	0.48	0.76	0	0	0	0.78	0.73	0	0	0	0.79	0.8	0.79	0.97	0.86	0		hypothetical protein MMAR_5248
MMAR_5249	0.38	0.62	0	0	0	0.63	0.59	0	0	0	0.76	0.76	0.76	0.98	0.79	0		hypothetical protein MMAR_5249
MMAR_5250	0.49	0.57	0.81	0.89	0.82	0.83	0.88	0.83	0.83	0.56	0.89	0.89	0.89	0.98	0.92	0.5		hypothetical protein MMAR_5250
MMAR_5268	0.56	0.72	0.75	0.83	0.79	0.72	0.77	0.78	0.78	0.71	0.8	0.8	0.8	0.99	0.88	0.5		cytochrome P450 164A3 Cyp164A3
MMAR_5289	0.42	0.38	0.64	0.9	0.41	0.41	0.42	0.41	0.41	0	0.91	0.91	0.9	0.99	0.9	0.43		hydrolase
MMAR_5290	0.42	0.48	0.52	0.87	0.54	0.54	0.41	0.54	0.54	0	0.88	0.88	0.89	0.99	0.9	0.43		hypothetical protein MMAR_5290
MMAR_5305	0.67	0.43	0.75	0.91	0.81	0.76	0.81	0.81	0.81	0.6	0.89	0.89	0.84	0.98	0.93	0		hypothetical protein MMAR_5305
MMAR_5309	0.48	0.55	0.65	0.87	0.65	0.66	0.66	0.65	0.65	0.53	0.88	0.88	0.89	0.98	0.9	0.43		hypothetical protein MMAR_5309
MMAR_5310	0.62	0.7	0.86	0.92	0.9	0.85	0.88	0.9	0.9	0.75	0.94	0.94	0.94	0.98	0.96	0.5		short-chain type dehydrogenase/reductase
MMAR_5313	0.56	0.54	0.69	0.91	0.66	0.68	0.66	0.66	0.66	0.48	0.9	0.89	0.89	0.98	0.88	0.54		quinone oxidoreductase
MMAR_5318	0.82	0.84	0.82	0.92	0.84	0.86	0.8	0.84	0.84	0	0.92	0.92	0.92	1	0.96	0		hypothetical protein MMAR_5318
MMAR_5319	0.75	0.73	0.87	0.86	0.74	0.86	0.73	0.74	0.74	0	0.79	0.8	0.8	0.96	0.87	0		hypothetical protein MMAR_5319
MMAR_5325	0.52	0.73	0.6	0.9	0.6	0.61	0.59	0.6	0.6	0.44	0.91	0.91	0.91	0.99	0.91	0.46		hypothetical protein MMAR_5325
MMAR_5406	0.74	0.76	0.86	0.91	0.87	0.86	0.87	0.87	0.87	0	0.9	0.9	0.9	0.98	0.91	0.57		nucleotidyltransferase/DNA polymerase DinP
MMAR_5411	0.56	0.92	0.89	0.91	0.91	0.89	0.91	0.91	0.91	0.45	0.92	0.92	0.92	0.98	0.94	0.53		hypothetical protein MMAR_5411
MMAR_5563	0	0	0.46	0.81	0	0.4	0.43	0	0	0	0.8	0.79	0.8	0.98	0.77	0		PE-PGRS family protein

## Sheet: Supplemental Table 3
1 hour post-infection	10^0		10^-1		10^-2		CFU/lung	Average CFU/lung	Difference between 1 and 24 h post-infection:
Mouse 1	0	0	0	0	0	0	0		p-value	0.178217	not significant
Mouse 2	0	0	0	0	0	1	0
Mouse 3	0	0	1	2	0	0	75
Mouse 4	0	3	1	0	0	3	25
Mouse 5	13	18	4	1	0	2	125
Mouse 6	0	0	0	2	0	1	50
24 hours post-infection								45.8333
Mouse 7	31	6	6	6	0	2	300
Mouse 8	0	0	0	0	0	0	0
Mouse 9	0	1	2	6	0	1	200
Mouse 10	2	0	2	8	1	0	250
Mouse 11	0	0	0	2	0	0	50
Mouse 12	3	1	0	0	0	1	0
								133.333
